# Supplementary material for: Supervised and Non-Supervised Exercise Programs for the Management of Cancer-Related Fatigue in Women with Breast Cancer: A Systematic Review and Meta-Analysis
Source: Cancers (Basel). 2022 Jul 14;14(14):3428. doi: 10.3390/cancers14143428 (PMC9319207; doi:10.3390/cancers14143428)
Supplement: Supplementary file 1 [file cancers-14-03428-s001.zip]

Archive with 2 entries (2 files):
- cancers-1769485-supplementary.pdf
- File S1 - PRISMA Checklist.pdf
